# Supplementary material for: Exploring regional aspects of 3D facial variation within European individuals
Source: Sci Rep. 2023 Mar 6;13:3708. doi: 10.1038/s41598-023-30855-x (PMC9988837; doi:10.1038/s41598-023-30855-x)
Supplement: Supplementary file 2 — Supplementary Table S1. [file 41598_2023_30855_MOESM2_ESM.xlsx]

## Sheet: Sheet1
Sample ID	Population Observed in Publication	Publication / Data Source	UN European Region GeoScheme
latvian54F2	Latvia	Kushniarevich et al., 2015	North
latvian54A2	Latvia	Kushniarevich et al., 2015	North
latvian22J5	Latvia	Kushniarevich et al., 2015	North
latvian58C8	Latvia	Kushniarevich et al., 2015	North
latvian58C6	Latvia	Kushniarevich et al., 2015	North
latvian54H7	Latvia	Kushniarevich et al., 2015	North
GreecePelop1	Greece	Kushniarevich et al., 2015	South
GreecePelop3	Greece	Kushniarevich et al., 2015	South
GreecePelop4	Greece	Kushniarevich et al., 2015	South
GreecePelop5	Greece	Kushniarevich et al., 2015	South
GreecePelop7	Greece	Kushniarevich et al., 2015	South
GreecePelop8	Greece	Kushniarevich et al., 2015	South
GreeceMaced6	Greece	Kushniarevich et al., 2015	South
GreeceMaced7	Greece	Kushniarevich et al., 2015	South
GreecePelop9	Greece	Kushniarevich et al., 2015	South
GreecePelop10	Greece	Kushniarevich et al., 2015	South
RusPinega1	Russia	Kushniarevich et al., 2015, Yunusbayev et al., 2014	East
Slovenian8	Slovenia	Kushniarevich et al., 2015	East
Slovenian14	Slovenia	Kushniarevich et al., 2015	East
Slovenian275	Slovenia	Kushniarevich et al., 2015	East
Slovenian184	Slovenia	Kushniarevich et al., 2015	East
Slovenian241	Slovenia	Kushniarevich et al., 2015	East
Slovenian136	Slovenia	Kushniarevich et al., 2015	East
Slovenian147	Slovenia	Kushniarevich et al., 2015	East
Slovenian90	Slovenia	Kushniarevich et al., 2015	East
Slovenian137	Slovenia	Kushniarevich et al., 2015	East
Slovenian321	Slovenia	Kushniarevich et al., 2015	East
Slovenian299	Slovenia	Kushniarevich et al., 2015	East
Slovenian271	Slovenia	Kushniarevich et al., 2015	East
Slovenian172	Slovenia	Kushniarevich et al., 2015	East
Slovenian188	Slovenia	Kushniarevich et al., 2015	East
Slovenian237	Slovenia	Kushniarevich et al., 2015	East
Slovakia235	Slovakia	Kushniarevich et al., 2015	East
Slovakia150	Slovakia	Kushniarevich et al., 2015	East
Slovakia256	Slovakia	Kushniarevich et al., 2015	East
Slovakia222	Slovakia	Kushniarevich et al., 2015	East
Slovakia118	Slovakia	Kushniarevich et al., 2015	East
Slovakia94	Slovakia	Kushniarevich et al., 2015	East
Slovakia218	Slovakia	Kushniarevich et al., 2015	East
Slovakia96	Slovakia	Kushniarevich et al., 2015	East
Slovakia429	Slovakia	Kushniarevich et al., 2015	East
Slovakia85	Slovakia	Kushniarevich et al., 2015	East
Slovakia233	Slovakia	Kushniarevich et al., 2015	East
Slovakia474	Slovakia	Kushniarevich et al., 2015	East
Slovakia425	Slovakia	Kushniarevich et al., 2015	East
Slovakia411	Slovakia	Kushniarevich et al., 2015	East
Slovakia77	Slovakia	Kushniarevich et al., 2015	East
belarusian54zp	Belarus	Kushniarevich et al., 2015, Behar et al., 2010	East
belarusian47zp	Belarus	Kushniarevich et al., 2015, Behar et al., 2010	East
belarusian29zp	Belarus	Kushniarevich et al., 2015, Behar et al., 2010	East
belarusian32zp	Belarus	Kushniarevich et al., 2015, Behar et al., 2010	East
belarusian23vp	Belarus	Kushniarevich et al., 2015, Behar et al., 2010	East
belarusian52vp	Belarus	Kushniarevich et al., 2015, Behar et al., 2010	East
belarusian50vp	Belarus	Kushniarevich et al., 2015, Behar et al., 2010	East
belarusian45vp	Belarus	Kushniarevich et al., 2015, Behar et al., 2010	East
ee59	Estonia	Kushniarevich et al., 2015, Raghavan et al., 2013	North
ee66	Estonia	Kushniarevich et al., 2015, Raghavan et al., 2013	North
ee72	Estonia	Kushniarevich et al., 2015, Raghavan et al., 2013	North
ee68	Estonia	Kushniarevich et al., 2015, Raghavan et al., 2013	North
ee86	Estonia	Kushniarevich et al., 2015, Raghavan et al., 2013	North
ee78	Estonia	Kushniarevich et al., 2015, Raghavan et al., 2013	North
belorus1	Belorussia	Behar et al., 2010	East
belorus2	Belorussia	Behar et al., 2010	East
belorus3	Belorussia	Behar et al., 2010	East
belorus4	Belorussia	Behar et al., 2010	East
belorus5	Belorussia	Behar et al., 2010	East
belorus6	Belorussia	Behar et al., 2010	East
belorus7	Belorussia	Behar et al., 2010	East
belorus8	Belorussia	Behar et al., 2010	East
belorus10	Belorussia	Behar et al., 2010	East
Bulgaria1	Bulgaria	Hellenthal et al., 2014; Yunusbayev et al., 2011	East
Bulgaria2	Bulgaria	Hellenthal et al., 2014; Yunusbayev et al., 2011	East
Bulgaria3	Bulgaria	Hellenthal et al., 2014; Yunusbayev et al., 2011	East
Bulgaria4	Bulgaria	Hellenthal et al., 2014; Yunusbayev et al., 2011	East
Bulgaria5	Bulgaria	Hellenthal et al., 2014; Yunusbayev et al., 2011	East
Bulgaria6	Bulgaria	Hellenthal et al., 2014; Yunusbayev et al., 2011	East
Bulgaria7	Bulgaria	Hellenthal et al., 2014; Yunusbayev et al., 2011	East
Bulgaria8	Bulgaria	Hellenthal et al., 2014; Yunusbayev et al., 2011	East
Bulgaria25	Bulgaria	Hellenthal et al., 2014; Yunusbayev et al., 2011	East
Bulgaria26	Bulgaria	Hellenthal et al., 2014; Yunusbayev et al., 2011	East
Bulgaria33	Bulgaria	Hellenthal et al., 2014; Yunusbayev et al., 2011	East
Bulgaria37	Bulgaria	Hellenthal et al., 2014; Yunusbayev et al., 2011	East
Bulgaria39	Bulgaria	Hellenthal et al., 2014; Yunusbayev et al., 2011	East
Bulgarian1	Bulgaria	Hellenthal et al., 2014; Yunusbayev et al., 2011	East
Bulgarian2	Bulgaria	Hellenthal et al., 2014; Yunusbayev et al., 2011	East
Bulgarian3	Bulgaria	Hellenthal et al., 2014; Yunusbayev et al., 2011	East
Bulgarian4	Bulgaria	Hellenthal et al., 2014; Yunusbayev et al., 2011	East
Bulgarian5	Bulgaria	Hellenthal et al., 2014; Yunusbayev et al., 2011	East
Bulgarian6	Bulgaria	Hellenthal et al., 2014; Yunusbayev et al., 2011	East
Bulgarian7	Bulgaria	Hellenthal et al., 2014; Yunusbayev et al., 2011	East
Bulgarian8	Bulgaria	Hellenthal et al., 2014; Yunusbayev et al., 2011	East
Bulgarian9	Bulgaria	Hellenthal et al., 2014; Yunusbayev et al., 2011	East
Bulgarian10	Bulgaria	Hellenthal et al., 2014; Yunusbayev et al., 2011	East
Bulgarian11	Bulgaria	Hellenthal et al., 2014; Yunusbayev et al., 2011	East
Bulgarian12	Bulgaria	Hellenthal et al., 2014; Yunusbayev et al., 2011	East
Bulgarian13	Bulgaria	Hellenthal et al., 2014; Yunusbayev et al., 2011	East
Bulgarian14	Bulgaria	Hellenthal et al., 2014; Yunusbayev et al., 2011	East
Bulgarian15	Bulgaria	Hellenthal et al., 2014; Yunusbayev et al., 2011	East
Bulgarian16	Bulgaria	Hellenthal et al., 2014; Yunusbayev et al., 2011	East
Bulgarian17	Bulgaria	Hellenthal et al., 2014; Yunusbayev et al., 2011	East
Bulgarian18	Bulgaria	Hellenthal et al., 2014; Yunusbayev et al., 2011	East
ENG003	England	Hellenthal et al., 2014	North
ENG004	England	Hellenthal et al., 2014	North
English1	England	Hellenthal et al., 2014	North
English2	England	Hellenthal et al., 2014	North
English3	England	Hellenthal et al., 2014	North
English4	England	Hellenthal et al., 2014	North
English5	England	Hellenthal et al., 2014	North
English6	England	Hellenthal et al., 2014	North
Finnish1	Finland	Hellenthal et al., 2014	North
Finnish2	Finland	Hellenthal et al., 2014	North
IL5500002	Germany	Busby et al., 2015	West
IL5500031	Germany	Busby et al., 2015	West
IL5500035	Germany	Busby et al., 2015	West
IL5500055	Germany	Busby et al., 2015	West
IL5500070	Germany	Busby et al., 2015	West
IL5500091	Germany	Busby et al., 2015	West
IL5500133	Germany	Busby et al., 2015	West
IL5500147	Germany	Busby et al., 2015	West
IL5500161	Germany	Busby et al., 2015	West
IL5500185	Germany	Busby et al., 2015	West
IL5500192	Germany	Busby et al., 2015	West
IL5500204	Germany	Busby et al., 2015	West
IL5500244	Germany	Busby et al., 2015	West
IL5500264	Germany	Busby et al., 2015	West
IL5500271	Germany	Busby et al., 2015	West
IL5500278	Germany	Busby et al., 2015	West
IL5500304	Germany	Busby et al., 2015	West
IL5500306	Germany	Busby et al., 2015	West
IL5500367	Germany	Busby et al., 2015	West
IL5500391	Germany	Busby et al., 2015	West
IL5500399	Germany	Busby et al., 2015	West
IL5500413	Germany	Busby et al., 2015	West
IL5500421	Germany	Busby et al., 2015	West
IL5500433	Germany	Busby et al., 2015	West
IL5500437	Germany	Busby et al., 2015	West
IL5500445	Germany	Busby et al., 2015	West
IL5500461	Germany	Busby et al., 2015	West
IL5500552	Germany	Busby et al., 2015	West
IL5500571	Germany	Busby et al., 2015	West
IL5500620	Germany	Busby et al., 2015	West
GermanyAustria1	Republic	Hellenthal et al., 2014	West
GermanyAustria2	Republic	Hellenthal et al., 2014	West
GermanyAustria3	Republic	Hellenthal et al., 2014	West
GermanyAustria4	Republic	Hellenthal et al., 2014	West
Greek1	Greece	Hellenthal et al., 2014	South
Greek2	Greece	Hellenthal et al., 2014	South
Greek3	Greece	Hellenthal et al., 2014	South
Greek4	Greece	Hellenthal et al., 2014	South
Greek5	Greece	Hellenthal et al., 2014	South
Greek6	Greece	Hellenthal et al., 2014	South
Greek7	Greece	Hellenthal et al., 2014	South
Greek8	Greece	Hellenthal et al., 2014	South
Greek9	Greece	Hellenthal et al., 2014	South
Greek10	Greece	Hellenthal et al., 2014	South
Greek11	Greece	Hellenthal et al., 2014	South
Greek12	Greece	Hellenthal et al., 2014	South
Greek13	Greece	Hellenthal et al., 2014	South
Greek14	Greece	Hellenthal et al., 2014	South
Greek15	Greece	Hellenthal et al., 2014	South
Greek16	Greece	Hellenthal et al., 2014	South
Greek17	Greece	Hellenthal et al., 2014	South
Greek18	Greece	Hellenthal et al., 2014	South
Greek19	Greece	Hellenthal et al., 2014	South
Greek20	Greece	Hellenthal et al., 2014	South
hungary1	Hungary	Behar et al., 2010	East
hungary2	Hungary	Behar et al., 2010	East
hungary3	Hungary	Behar et al., 2010	East
hungary4	Hungary	Behar et al., 2010	East
hungary5	Hungary	Behar et al., 2010	East
hungary6	Hungary	Behar et al., 2010	East
hungary7	Hungary	Behar et al., 2010	East
hungary8	Hungary	Behar et al., 2010	East
hungary9	Hungary	Behar et al., 2010	East
hungary10	Hungary	Behar et al., 2010	East
hungary11	Hungary	Behar et al., 2010	East
hungary12	Hungary	Behar et al., 2010	East
hungary13	Hungary	Behar et al., 2010	East
hungary14	Hungary	Behar et al., 2010	East
hungary15	Hungary	Behar et al., 2010	East
hungary16	Hungary	Behar et al., 2010	East
hungary17	Hungary	Behar et al., 2010	East
hungary18	Hungary	Behar et al., 2010	East
hungary19	Hungary	Behar et al., 2010	East
hungary20	Hungary	Behar et al., 2010	East
IRL001	Ireland	Hellenthal et al., 2014	North
IRL002	Ireland	Hellenthal et al., 2014	North
IRL003	Ireland	Hellenthal et al., 2014	North
IRL004	Ireland	Hellenthal et al., 2014	North
IRL005	Ireland	Hellenthal et al., 2014	North
IRL006	Ireland	Hellenthal et al., 2014	North
IRL007	Ireland	Hellenthal et al., 2014	North
BEL33	Italy	Busby et al., 2015	South
BEL37	Italy	Busby et al., 2015	South
BEL38	Italy	Busby et al., 2015	South
BEL43	Italy	Busby et al., 2015	South
BEL45	Italy	Busby et al., 2015	South
BEL47	Italy	Busby et al., 2015	South
BEL48	Italy	Busby et al., 2015	South
BEL49	Italy	Busby et al., 2015	South
BEL51	Italy	Busby et al., 2015	South
BEL52	Italy	Busby et al., 2015	South
BEL53	Italy	Busby et al., 2015	South
BEL54	Italy	Busby et al., 2015	South
BEL56	Italy	Busby et al., 2015	South
BEL57	Italy	Busby et al., 2015	South
BEL58	Italy	Busby et al., 2015	South
BEL59	Italy	Busby et al., 2015	South
BEL60	Italy	Busby et al., 2015	South
BEL61	Italy	Busby et al., 2015	South
lithuania1	Lithuania	Behar et al., 2010	North
lithuania2	Lithuania	Behar et al., 2010	North
lithuania3	Lithuania	Behar et al., 2010	North
lithuania4	Lithuania	Behar et al., 2010	North
lithuania5	Lithuania	Behar et al., 2010	North
lithuania6	Lithuania	Behar et al., 2010	North
lithuania7	Lithuania	Behar et al., 2010	North
lithuania8	Lithuania	Behar et al., 2010	North
lithuania9	Lithuania	Behar et al., 2010	North
lithuania10	Lithuania	Behar et al., 2010	North
Norwegian1	Norway	Hellenthal et al., 2014	North
Norwegian2	Norway	Hellenthal et al., 2014	North
Norwegian3	Norway	Hellenthal et al., 2014	North
Norwegian4	Norway	Hellenthal et al., 2014	North
Norwegian5	Norway	Hellenthal et al., 2014	North
Norwegian6	Norway	Hellenthal et al., 2014	North
Norwegian7	Norway	Hellenthal et al., 2014	North
Norwegian8	Norway	Hellenthal et al., 2014	North
Norwegian9	Norway	Hellenthal et al., 2014	North
Norwegian10	Norway	Hellenthal et al., 2014	North
Norwegian11	Norway	Hellenthal et al., 2014	North
Norwegian12	Norway	Hellenthal et al., 2014	North
Norwegian13	Norway	Hellenthal et al., 2014	North
Norwegian14	Norway	Hellenthal et al., 2014	North
Norwegian15	Norway	Hellenthal et al., 2014	North
Norwegian16	Norway	Hellenthal et al., 2014	North
Norwegian17	Norway	Hellenthal et al., 2014	North
Norwegian18	Norway	Hellenthal et al., 2014	North
Polish1	Poland	Hellenthal et al., 2014	East
Polish2	Poland	Hellenthal et al., 2014	East
Polish3	Poland	Hellenthal et al., 2014	East
Polish4	Poland	Hellenthal et al., 2014	East
Polish5	Poland	Hellenthal et al., 2014	East
Polish6	Poland	Hellenthal et al., 2014	East
Polish7	Poland	Hellenthal et al., 2014	East
Polish8	Poland	Hellenthal et al., 2014	East
Polish9	Poland	Hellenthal et al., 2014	East
Polish10	Poland	Hellenthal et al., 2014	East
Polish11	Poland	Hellenthal et al., 2014	East
Polish12	Poland	Hellenthal et al., 2014	East
Polish13	Poland	Hellenthal et al., 2014	East
Polish14	Poland	Hellenthal et al., 2014	East
Polish15	Poland	Hellenthal et al., 2014	East
Polish16	Poland	Hellenthal et al., 2014	East
Romania1	Romania	Behar et al., 2010	East
Romania2	Romania	Behar et al., 2010	East
Romania3	Romania	Behar et al., 2010	East
Romania4	Romania	Behar et al., 2010	East
Romania5	Romania	Behar et al., 2010	East
Romania6	Romania	Behar et al., 2010	East
Romania7	Romania	Behar et al., 2010	East
Romania8	Romania	Behar et al., 2010	East
Romania9	Romania	Behar et al., 2010	East
Romania10	Romania	Behar et al., 2010	East
Romania11	Romania	Behar et al., 2010	East
Romania12	Romania	Behar et al., 2010	East
Romania13	Romania	Behar et al., 2010	East
Romania14	Romania	Behar et al., 2010	East
Romania15	Romania	Behar et al., 2010	East
Romania16	Romania	Behar et al., 2010	East
Scottish1	Scotland	Hellenthal et al., 2014	North
Scottish2	Scotland	Hellenthal et al., 2014	North
Scottish3	Scotland	Hellenthal et al., 2014	North
Scottish4	Scotland	Hellenthal et al., 2014	North
Scottish5	Scotland	Hellenthal et al., 2014	North
Scottish6	Scotland	Hellenthal et al., 2014	North
SR19	Sicily	Hellenthal et al., 2014	South
SR21	Sicily	Hellenthal et al., 2014	South
SR23	Sicily	Hellenthal et al., 2014	South
SR24R	Sicily	Hellenthal et al., 2014	South
SR44	Sicily	Hellenthal et al., 2014	South
SR48R	Sicily	Hellenthal et al., 2014	South
SR60	Sicily	Hellenthal et al., 2014	South
SR64	Sicily	Hellenthal et al., 2014	South
SR71R	Sicily	Hellenthal et al., 2014	South
SR78	Sicily	Hellenthal et al., 2014	South
TP04	Sicily	Hellenthal et al., 2014	South
TP05	Sicily	Hellenthal et al., 2014	South
TP06	Sicily	Hellenthal et al., 2014	South
TP07	Sicily	Hellenthal et al., 2014	South
TP08	Sicily	Hellenthal et al., 2014	South
TP25	Sicily	Hellenthal et al., 2014	South
TP26	Sicily	Hellenthal et al., 2014	South
TP32	Sicily	Hellenthal et al., 2014	South
TP34	Sicily	Hellenthal et al., 2014	South
TP38	Sicily	Hellenthal et al., 2014	South
Spain1	Spain	Hellenthal et al 2014; Behar et al 2010	South
Spain2	Spain	Hellenthal et al 2014; Behar et al 2010	South
Spain3	Spain	Hellenthal et al 2014; Behar et al 2010	South
Spain4	Spain	Hellenthal et al 2014; Behar et al 2010	South
Spain5	Spain	Hellenthal et al 2014; Behar et al 2010	South
Spain6	Spain	Hellenthal et al 2014; Behar et al 2010	South
Spain8	Spain	Hellenthal et al 2014; Behar et al 2010	South
Spain9	Spain	Hellenthal et al 2014; Behar et al 2010	South
Spain10	Spain	Hellenthal et al 2014; Behar et al 2010	South
Spain11	Spain	Hellenthal et al 2014; Behar et al 2010	South
Spain12	Spain	Hellenthal et al 2014; Behar et al 2010	South
Spain13	Spain	Hellenthal et al 2014; Behar et al 2010	South
Spain14	Spain	Hellenthal et al 2014; Behar et al 2010	South
Spain15	Spain	Hellenthal et al 2014; Behar et al 2010	South
Spain16	Spain	Hellenthal et al 2014; Behar et al 2010	South
Spain17	Spain	Hellenthal et al 2014; Behar et al 2010	South
Spain18	Spain	Hellenthal et al 2014; Behar et al 2010	South
Spain19	Spain	Hellenthal et al 2014; Behar et al 2010	South
Spain20	Spain	Hellenthal et al 2014; Behar et al 2010	South
Spain21	Spain	Hellenthal et al 2014; Behar et al 2010	South
Spain22	Spain	Hellenthal et al 2014; Behar et al 2010	South
Spain23	Spain	Hellenthal et al 2014; Behar et al 2010	South
Spain24	Spain	Hellenthal et al 2014; Behar et al 2010	South
Spain25	Spain	Hellenthal et al 2014; Behar et al 2010	South
Spain26	Spain	Hellenthal et al 2014; Behar et al 2010	South
Spain27	Spain	Hellenthal et al 2014; Behar et al 2010	South
Spain28	Spain	Hellenthal et al 2014; Behar et al 2010	South
Spain29	Spain	Hellenthal et al 2014; Behar et al 2010	South
Spain30	Spain	Hellenthal et al 2014; Behar et al 2010	South
Spain31	Spain	Hellenthal et al 2014; Behar et al 2010	South
Spain32	Spain	Hellenthal et al 2014; Behar et al 2010	South
Spain33	Spain	Hellenthal et al 2014; Behar et al 2010	South
Spain34	Spain	Hellenthal et al 2014; Behar et al 2010	South
Spain35	Spain	Hellenthal et al 2014; Behar et al 2010	South
Ukraine94	Ukraine	Yunusbayev et al., 2011	East
Ukraine97	Ukraine	Yunusbayev et al., 2011	East
Ukraine130	Ukraine	Yunusbayev et al., 2011	East
Ukraine133	Ukraine	Yunusbayev et al., 2011	East
Ukraine136	Ukraine	Yunusbayev et al., 2011	East
Ukraine141	Ukraine	Yunusbayev et al., 2011	East
UkrainePol19	Ukraine	Yunusbayev et al., 2011	East
UkrainePol25	Ukraine	Yunusbayev et al., 2011	East
UkrBel614	Ukraine	Yunusbayev et al., 2011	East
UkrBel618	Ukraine	Yunusbayev et al., 2011	East
UkrBel620	Ukraine	Yunusbayev et al., 2011	East
UkrBel622	Ukraine	Yunusbayev et al., 2011	East
UkrBel733	Ukraine	Yunusbayev et al., 2011	East
UkrBel736	Ukraine	Yunusbayev et al., 2011	East
UkrLv215	Ukraine	Yunusbayev et al., 2011	East
UkrLv223	Ukraine	Yunusbayev et al., 2011	East
UkrLv226	Ukraine	Yunusbayev et al., 2011	East
UkrLv228	Ukraine	Yunusbayev et al., 2011	East
UkrLv237	Ukraine	Yunusbayev et al., 2011	East
UkrLv240	Ukraine	Yunusbayev et al., 2011	East
Welsh1	Wales	Hellenthal et al., 2014	North
Welsh2	Wales	Hellenthal et al., 2014	North
Welsh3	Wales	Hellenthal et al., 2014	North
Welsh4	Wales	Hellenthal et al., 2014	North
evo1	Estonia	Behar et al., 2010	North
evo2	Estonia	Behar et al., 2010	North
HGDP01381	Russia	Bergstrom et al., 2020	East
HGDP01382	Russia	Bergstrom et al., 2020	East
HGDP01383	Russia	Bergstrom et al., 2020	East
HGDP01384	Russia	Bergstrom et al., 2020	East
HGDP01385	Russia	Bergstrom et al., 2020	East
HGDP01386	Russia	Bergstrom et al., 2020	East
HGDP01387	Russia	Bergstrom et al., 2020	East
HGDP01388	Russia	Bergstrom et al., 2020	East
HGDP01396	Russia	Bergstrom et al., 2020	East
HGDP01397	Russia	Bergstrom et al., 2020	East
HGDP01398	Russia	Bergstrom et al., 2020	East
HGDP01399	Russia	Bergstrom et al., 2020	East
HGDP01400	Russia	Bergstrom et al., 2020	East
HGDP01403	Russia	Bergstrom et al., 2020	East
HGDP01404	Russia	Bergstrom et al., 2020	East
HGDP01357	France	Bergstrom et al., 2020	West
HGDP01358	France	Bergstrom et al., 2020	West
HGDP01359	France	Bergstrom et al., 2020	West
HGDP01360	France	Bergstrom et al., 2020	West
HGDP01361	France	Bergstrom et al., 2020	West
HGDP01362	France	Bergstrom et al., 2020	West
HGDP01363	France	Bergstrom et al., 2020	West
HGDP01366	France	Bergstrom et al., 2020	West
HGDP01367	France	Bergstrom et al., 2020	West
HGDP01368	France	Bergstrom et al., 2020	West
HGDP01369	France	Bergstrom et al., 2020	West
HGDP01370	France	Bergstrom et al., 2020	West
HGDP01371	France	Bergstrom et al., 2020	West
HGDP01372	France	Bergstrom et al., 2020	West
HGDP01373	France	Bergstrom et al., 2020	West
HGDP01374	France	Bergstrom et al., 2020	West
HGDP01375	France	Bergstrom et al., 2020	West
HGDP01376	France	Bergstrom et al., 2020	West
HGDP01377	France	Bergstrom et al., 2020	West
HGDP01378	France	Bergstrom et al., 2020	West
HGDP01379	France	Bergstrom et al., 2020	West
HGDP01380	France	Bergstrom et al., 2020	West
HGDP01149	Italy	Bergstrom et al., 2020	South
HGDP01151	Italy	Bergstrom et al., 2020	South
HGDP01152	Italy	Bergstrom et al., 2020	South
HGDP01155	Italy	Bergstrom et al., 2020	South
HGDP01156	Italy	Bergstrom et al., 2020	South
HGDP01157	Italy	Bergstrom et al., 2020	South
HGDP01171	Italy	Bergstrom et al., 2020	South
HGDP01173	Italy	Bergstrom et al., 2020	South
HGDP01174	Italy	Bergstrom et al., 2020	South
HGDP01177	Italy	Bergstrom et al., 2020	South
HGDP00511	France	Bergstrom et al., 2020	West
HGDP00512	France	Bergstrom et al., 2020	West
HGDP00513	France	Bergstrom et al., 2020	West
HGDP00514	France	Bergstrom et al., 2020	West
HGDP00515	France	Bergstrom et al., 2020	West
HGDP00516	France	Bergstrom et al., 2020	West
HGDP00517	France	Bergstrom et al., 2020	West
HGDP00518	France	Bergstrom et al., 2020	West
HGDP00519	France	Bergstrom et al., 2020	West
HGDP00520	France	Bergstrom et al., 2020	West
HGDP00522	France	Bergstrom et al., 2020	West
HGDP00523	France	Bergstrom et al., 2020	West
HGDP00524	France	Bergstrom et al., 2020	West
HGDP00525	France	Bergstrom et al., 2020	West
HGDP00527	France	Bergstrom et al., 2020	West
HGDP00528	France	Bergstrom et al., 2020	West
HGDP00529	France	Bergstrom et al., 2020	West
HGDP00531	France	Bergstrom et al., 2020	West
HGDP00534	France	Bergstrom et al., 2020	West
HGDP00535	France	Bergstrom et al., 2020	West
HGDP00536	France	Bergstrom et al., 2020	West
HGDP00537	France	Bergstrom et al., 2020	West
HGDP00538	France	Bergstrom et al., 2020	West
HGDP00539	France	Bergstrom et al., 2020	West
HGDP00794	Scotland	Bergstrom et al., 2020	North
HGDP00795	Scotland	Bergstrom et al., 2020	North
HGDP00797	Scotland	Bergstrom et al., 2020	North
HGDP00799	Scotland	Bergstrom et al., 2020	North
HGDP00800	Scotland	Bergstrom et al., 2020	North
HGDP00802	Scotland	Bergstrom et al., 2020	North
HGDP00803	Scotland	Bergstrom et al., 2020	North
HGDP00804	Scotland	Bergstrom et al., 2020	North
HGDP00805	Scotland	Bergstrom et al., 2020	North
HGDP00806	Scotland	Bergstrom et al., 2020	North
HGDP00807	Scotland	Bergstrom et al., 2020	North
HGDP00808	Scotland	Bergstrom et al., 2020	North
HGDP00810	Scotland	Bergstrom et al., 2020	North
HGDP00879	Russia	Bergstrom et al., 2020	East
HGDP00880	Russia	Bergstrom et al., 2020	East
HGDP00881	Russia	Bergstrom et al., 2020	East
HGDP00882	Russia	Bergstrom et al., 2020	East
HGDP00883	Russia	Bergstrom et al., 2020	East
HGDP00884	Russia	Bergstrom et al., 2020	East
HGDP00885	Russia	Bergstrom et al., 2020	East
HGDP00886	Russia	Bergstrom et al., 2020	East
HGDP00888	Russia	Bergstrom et al., 2020	East
HGDP00889	Russia	Bergstrom et al., 2020	East
HGDP00890	Russia	Bergstrom et al., 2020	East
HGDP00891	Russia	Bergstrom et al., 2020	East
HGDP00892	Russia	Bergstrom et al., 2020	East
HGDP00893	Russia	Bergstrom et al., 2020	East
HGDP00894	Russia	Bergstrom et al., 2020	East
HGDP00895	Russia	Bergstrom et al., 2020	East
HGDP00896	Russia	Bergstrom et al., 2020	East
HGDP00897	Russia	Bergstrom et al., 2020	East
HGDP00898	Russia	Bergstrom et al., 2020	East
HGDP00899	Russia	Bergstrom et al., 2020	East
HGDP00900	Russia	Bergstrom et al., 2020	East
HGDP00901	Russia	Bergstrom et al., 2020	East
HGDP00902	Russia	Bergstrom et al., 2020	East
HGDP00666	Italy	Bergstrom et al., 2020	South
HGDP00667	Italy	Bergstrom et al., 2020	South
HGDP00668	Italy	Bergstrom et al., 2020	South
HGDP00669	Italy	Bergstrom et al., 2020	South
HGDP00670	Italy	Bergstrom et al., 2020	South
HGDP00671	Italy	Bergstrom et al., 2020	South
HGDP00672	Italy	Bergstrom et al., 2020	South
HGDP00673	Italy	Bergstrom et al., 2020	South
HGDP00674	Italy	Bergstrom et al., 2020	South
HGDP01062	Italy	Bergstrom et al., 2020	South
HGDP01063	Italy	Bergstrom et al., 2020	South
HGDP01064	Italy	Bergstrom et al., 2020	South
HGDP01065	Italy	Bergstrom et al., 2020	South
HGDP01066	Italy	Bergstrom et al., 2020	South
HGDP01067	Italy	Bergstrom et al., 2020	South
HGDP01068	Italy	Bergstrom et al., 2020	South
HGDP01069	Italy	Bergstrom et al., 2020	South
HGDP01070	Italy	Bergstrom et al., 2020	South
HGDP01071	Italy	Bergstrom et al., 2020	South
HGDP01072	Italy	Bergstrom et al., 2020	South
HGDP01073	Italy	Bergstrom et al., 2020	South
HGDP01074	Italy	Bergstrom et al., 2020	South
HGDP01075	Italy	Bergstrom et al., 2020	South
HGDP01077	Italy	Bergstrom et al., 2020	South
HGDP01161	Italy	Bergstrom et al., 2020	South
HGDP01162	Italy	Bergstrom et al., 2020	South
HGDP01164	Italy	Bergstrom et al., 2020	South
HGDP01166	Italy	Bergstrom et al., 2020	South
HGDP01167	Italy	Bergstrom et al., 2020	South
HGDP01169	Italy	Bergstrom et al., 2020	South
NA12718	US	The 1000 Genomes Project Consortium, 2015; Fairley et al., 2020	North
NA12748	US	The 1000 Genomes Project Consortium, 2015; Fairley et al., 2020	North
NA12775	US	The 1000 Genomes Project Consortium, 2015; Fairley et al., 2020	North
NA12777	US	The 1000 Genomes Project Consortium, 2015; Fairley et al., 2020	North
NA12778	US	The 1000 Genomes Project Consortium, 2015; Fairley et al., 2020	North
NA12827	US	The 1000 Genomes Project Consortium, 2015; Fairley et al., 2020	North
NA12829	US	The 1000 Genomes Project Consortium, 2015; Fairley et al., 2020	North
NA12842	US	The 1000 Genomes Project Consortium, 2015; Fairley et al., 2020	North
NA12843	US	The 1000 Genomes Project Consortium, 2015; Fairley et al., 2020	North
NA12889	US	The 1000 Genomes Project Consortium, 2015; Fairley et al., 2020	North
NA12890	US	The 1000 Genomes Project Consortium, 2015; Fairley et al., 2020	North
NA06985	US	The 1000 Genomes Project Consortium, 2015; Fairley et al., 2020	North
NA06986	US	The 1000 Genomes Project Consortium, 2015; Fairley et al., 2020	North
NA06994	US	The 1000 Genomes Project Consortium, 2015; Fairley et al., 2020	North
NA07000	US	The 1000 Genomes Project Consortium, 2015; Fairley et al., 2020	North
NA07037	US	The 1000 Genomes Project Consortium, 2015; Fairley et al., 2020	North
NA07051	US	The 1000 Genomes Project Consortium, 2015; Fairley et al., 2020	North
NA07347	US	The 1000 Genomes Project Consortium, 2015; Fairley et al., 2020	North
NA07357	US	The 1000 Genomes Project Consortium, 2015; Fairley et al., 2020	North
NA10847	US	The 1000 Genomes Project Consortium, 2015; Fairley et al., 2020	North
NA10851	US	The 1000 Genomes Project Consortium, 2015; Fairley et al., 2020	North
NA11829	US	The 1000 Genomes Project Consortium, 2015; Fairley et al., 2020	North
NA11830	US	The 1000 Genomes Project Consortium, 2015; Fairley et al., 2020	North
NA11831	US	The 1000 Genomes Project Consortium, 2015; Fairley et al., 2020	North
NA11832	US	The 1000 Genomes Project Consortium, 2015; Fairley et al., 2020	North
NA11840	US	The 1000 Genomes Project Consortium, 2015; Fairley et al., 2020	North
NA11881	US	The 1000 Genomes Project Consortium, 2015; Fairley et al., 2020	North
NA11894	US	The 1000 Genomes Project Consortium, 2015; Fairley et al., 2020	North
NA11918	US	The 1000 Genomes Project Consortium, 2015; Fairley et al., 2020	North
NA11919	US	The 1000 Genomes Project Consortium, 2015; Fairley et al., 2020	North
NA11920	US	The 1000 Genomes Project Consortium, 2015; Fairley et al., 2020	North
NA11931	US	The 1000 Genomes Project Consortium, 2015; Fairley et al., 2020	North
NA11992	US	The 1000 Genomes Project Consortium, 2015; Fairley et al., 2020	North
NA11994	US	The 1000 Genomes Project Consortium, 2015; Fairley et al., 2020	North
NA11995	US	The 1000 Genomes Project Consortium, 2015; Fairley et al., 2020	North
NA12003	US	The 1000 Genomes Project Consortium, 2015; Fairley et al., 2020	North
NA12004	US	The 1000 Genomes Project Consortium, 2015; Fairley et al., 2020	North
NA12005	US	The 1000 Genomes Project Consortium, 2015; Fairley et al., 2020	North
NA12006	US	The 1000 Genomes Project Consortium, 2015; Fairley et al., 2020	North
NA07048	US	The 1000 Genomes Project Consortium, 2015; Fairley et al., 2020	North
NA11932	US	The 1000 Genomes Project Consortium, 2015; Fairley et al., 2020	North
NA11933	US	The 1000 Genomes Project Consortium, 2015; Fairley et al., 2020	North
NA12046	US	The 1000 Genomes Project Consortium, 2015; Fairley et al., 2020	North
NA12043	US	The 1000 Genomes Project Consortium, 2015; Fairley et al., 2020	North
NA12044	US	The 1000 Genomes Project Consortium, 2015; Fairley et al., 2020	North
NA12045	US	The 1000 Genomes Project Consortium, 2015; Fairley et al., 2020	North
NA12144	US	The 1000 Genomes Project Consortium, 2015; Fairley et al., 2020	North
NA12154	US	The 1000 Genomes Project Consortium, 2015; Fairley et al., 2020	North
NA12155	US	The 1000 Genomes Project Consortium, 2015; Fairley et al., 2020	North
NA12156	US	The 1000 Genomes Project Consortium, 2015; Fairley et al., 2020	North
NA12234	US	The 1000 Genomes Project Consortium, 2015; Fairley et al., 2020	North
NA12249	US	The 1000 Genomes Project Consortium, 2015; Fairley et al., 2020	North
NA12287	US	The 1000 Genomes Project Consortium, 2015; Fairley et al., 2020	North
NA12414	US	The 1000 Genomes Project Consortium, 2015; Fairley et al., 2020	North
NA12489	US	The 1000 Genomes Project Consortium, 2015; Fairley et al., 2020	North
NA12716	US	The 1000 Genomes Project Consortium, 2015; Fairley et al., 2020	North
NA12717	US	The 1000 Genomes Project Consortium, 2015; Fairley et al., 2020	North
NA12749	US	The 1000 Genomes Project Consortium, 2015; Fairley et al., 2020	North
NA12750	US	The 1000 Genomes Project Consortium, 2015; Fairley et al., 2020	North
NA12751	US	The 1000 Genomes Project Consortium, 2015; Fairley et al., 2020	North
NA12760	US	The 1000 Genomes Project Consortium, 2015; Fairley et al., 2020	North
NA12761	US	The 1000 Genomes Project Consortium, 2015; Fairley et al., 2020	North
NA12762	US	The 1000 Genomes Project Consortium, 2015; Fairley et al., 2020	North
NA12763	US	The 1000 Genomes Project Consortium, 2015; Fairley et al., 2020	North
NA12776	US	The 1000 Genomes Project Consortium, 2015; Fairley et al., 2020	North
NA12812	US	The 1000 Genomes Project Consortium, 2015; Fairley et al., 2020	North
NA12813	US	The 1000 Genomes Project Consortium, 2015; Fairley et al., 2020	North
NA12814	US	The 1000 Genomes Project Consortium, 2015; Fairley et al., 2020	North
NA12815	US	The 1000 Genomes Project Consortium, 2015; Fairley et al., 2020	North
NA12828	US	The 1000 Genomes Project Consortium, 2015; Fairley et al., 2020	North
NA12872	US	The 1000 Genomes Project Consortium, 2015; Fairley et al., 2020	North
NA12873	US	The 1000 Genomes Project Consortium, 2015; Fairley et al., 2020	North
NA12874	US	The 1000 Genomes Project Consortium, 2015; Fairley et al., 2020	North
NA12878	US	The 1000 Genomes Project Consortium, 2015; Fairley et al., 2020	North
NA07056	US	The 1000 Genomes Project Consortium, 2015; Fairley et al., 2020	North
NA06984	US	The 1000 Genomes Project Consortium, 2015; Fairley et al., 2020	North
NA06989	US	The 1000 Genomes Project Consortium, 2015; Fairley et al., 2020	North
NA11843	US	The 1000 Genomes Project Consortium, 2015; Fairley et al., 2020	North
NA11892	US	The 1000 Genomes Project Consortium, 2015; Fairley et al., 2020	North
NA11893	US	The 1000 Genomes Project Consortium, 2015; Fairley et al., 2020	North
NA11930	US	The 1000 Genomes Project Consortium, 2015; Fairley et al., 2020	North
NA12058	US	The 1000 Genomes Project Consortium, 2015; Fairley et al., 2020	North
NA12272	US	The 1000 Genomes Project Consortium, 2015; Fairley et al., 2020	North
NA12273	US	The 1000 Genomes Project Consortium, 2015; Fairley et al., 2020	North
NA12275	US	The 1000 Genomes Project Consortium, 2015; Fairley et al., 2020	North
NA12282	US	The 1000 Genomes Project Consortium, 2015; Fairley et al., 2020	North
NA12283	US	The 1000 Genomes Project Consortium, 2015; Fairley et al., 2020	North
NA12286	US	The 1000 Genomes Project Consortium, 2015; Fairley et al., 2020	North
NA12340	US	The 1000 Genomes Project Consortium, 2015; Fairley et al., 2020	North
NA12341	US	The 1000 Genomes Project Consortium, 2015; Fairley et al., 2020	North
NA12342	US	The 1000 Genomes Project Consortium, 2015; Fairley et al., 2020	North
NA12347	US	The 1000 Genomes Project Consortium, 2015; Fairley et al., 2020	North
NA12348	US	The 1000 Genomes Project Consortium, 2015; Fairley et al., 2020	North
NA12383	US	The 1000 Genomes Project Consortium, 2015; Fairley et al., 2020	North
NA12399	US	The 1000 Genomes Project Consortium, 2015; Fairley et al., 2020	North
NA12400	US	The 1000 Genomes Project Consortium, 2015; Fairley et al., 2020	North
NA12413	US	The 1000 Genomes Project Consortium, 2015; Fairley et al., 2020	North
NA12830	US	The 1000 Genomes Project Consortium, 2015; Fairley et al., 2020	North
NA12546	US	The 1000 Genomes Project Consortium, 2015; Fairley et al., 2020	North
HG00266	Finland	The 1000 Genomes Project Consortium, 2015; Fairley et al., 2020	North
HG00267	Finland	The 1000 Genomes Project Consortium, 2015; Fairley et al., 2020	North
HG00268	Finland	The 1000 Genomes Project Consortium, 2015; Fairley et al., 2020	North
HG00269	Finland	The 1000 Genomes Project Consortium, 2015; Fairley et al., 2020	North
HG00271	Finland	The 1000 Genomes Project Consortium, 2015; Fairley et al., 2020	North
HG00272	Finland	The 1000 Genomes Project Consortium, 2015; Fairley et al., 2020	North
HG00273	Finland	The 1000 Genomes Project Consortium, 2015; Fairley et al., 2020	North
HG00306	Finland	The 1000 Genomes Project Consortium, 2015; Fairley et al., 2020	North
HG00308	Finland	The 1000 Genomes Project Consortium, 2015; Fairley et al., 2020	North
HG00309	Finland	The 1000 Genomes Project Consortium, 2015; Fairley et al., 2020	North
HG00311	Finland	The 1000 Genomes Project Consortium, 2015; Fairley et al., 2020	North
HG00313	Finland	The 1000 Genomes Project Consortium, 2015; Fairley et al., 2020	North
HG00315	Finland	The 1000 Genomes Project Consortium, 2015; Fairley et al., 2020	North
HG00318	Finland	The 1000 Genomes Project Consortium, 2015; Fairley et al., 2020	North
HG00319	Finland	The 1000 Genomes Project Consortium, 2015; Fairley et al., 2020	North
HG00320	Finland	The 1000 Genomes Project Consortium, 2015; Fairley et al., 2020	North
HG00321	Finland	The 1000 Genomes Project Consortium, 2015; Fairley et al., 2020	North
HG00323	Finland	The 1000 Genomes Project Consortium, 2015; Fairley et al., 2020	North
HG00327	Finland	The 1000 Genomes Project Consortium, 2015; Fairley et al., 2020	North
HG00328	Finland	The 1000 Genomes Project Consortium, 2015; Fairley et al., 2020	North
HG00335	Finland	The 1000 Genomes Project Consortium, 2015; Fairley et al., 2020	North
HG00336	Finland	The 1000 Genomes Project Consortium, 2015; Fairley et al., 2020	North
HG00337	Finland	The 1000 Genomes Project Consortium, 2015; Fairley et al., 2020	North
HG00338	Finland	The 1000 Genomes Project Consortium, 2015; Fairley et al., 2020	North
HG00339	Finland	The 1000 Genomes Project Consortium, 2015; Fairley et al., 2020	North
HG00342	Finland	The 1000 Genomes Project Consortium, 2015; Fairley et al., 2020	North
HG00343	Finland	The 1000 Genomes Project Consortium, 2015; Fairley et al., 2020	North
HG00344	Finland	The 1000 Genomes Project Consortium, 2015; Fairley et al., 2020	North
HG00345	Finland	The 1000 Genomes Project Consortium, 2015; Fairley et al., 2020	North
HG00346	Finland	The 1000 Genomes Project Consortium, 2015; Fairley et al., 2020	North
HG00349	Finland	The 1000 Genomes Project Consortium, 2015; Fairley et al., 2020	North
HG00350	Finland	The 1000 Genomes Project Consortium, 2015; Fairley et al., 2020	North
HG00351	Finland	The 1000 Genomes Project Consortium, 2015; Fairley et al., 2020	North
HG00353	Finland	The 1000 Genomes Project Consortium, 2015; Fairley et al., 2020	North
HG00355	Finland	The 1000 Genomes Project Consortium, 2015; Fairley et al., 2020	North
HG00356	Finland	The 1000 Genomes Project Consortium, 2015; Fairley et al., 2020	North
HG00357	Finland	The 1000 Genomes Project Consortium, 2015; Fairley et al., 2020	North
HG00358	Finland	The 1000 Genomes Project Consortium, 2015; Fairley et al., 2020	North
HG00360	Finland	The 1000 Genomes Project Consortium, 2015; Fairley et al., 2020	North
HG00361	Finland	The 1000 Genomes Project Consortium, 2015; Fairley et al., 2020	North
HG00362	Finland	The 1000 Genomes Project Consortium, 2015; Fairley et al., 2020	North
HG00364	Finland	The 1000 Genomes Project Consortium, 2015; Fairley et al., 2020	North
HG00365	Finland	The 1000 Genomes Project Consortium, 2015; Fairley et al., 2020	North
HG00366	Finland	The 1000 Genomes Project Consortium, 2015; Fairley et al., 2020	North
HG00367	Finland	The 1000 Genomes Project Consortium, 2015; Fairley et al., 2020	North
HG00368	Finland	The 1000 Genomes Project Consortium, 2015; Fairley et al., 2020	North
HG00369	Finland	The 1000 Genomes Project Consortium, 2015; Fairley et al., 2020	North
HG00371	Finland	The 1000 Genomes Project Consortium, 2015; Fairley et al., 2020	North
HG00372	Finland	The 1000 Genomes Project Consortium, 2015; Fairley et al., 2020	North
HG00373	Finland	The 1000 Genomes Project Consortium, 2015; Fairley et al., 2020	North
HG00375	Finland	The 1000 Genomes Project Consortium, 2015; Fairley et al., 2020	North
HG00376	Finland	The 1000 Genomes Project Consortium, 2015; Fairley et al., 2020	North
HG00171	Finland	The 1000 Genomes Project Consortium, 2015; Fairley et al., 2020	North
HG00173	Finland	The 1000 Genomes Project Consortium, 2015; Fairley et al., 2020	North
HG00174	Finland	The 1000 Genomes Project Consortium, 2015; Fairley et al., 2020	North
HG00176	Finland	The 1000 Genomes Project Consortium, 2015; Fairley et al., 2020	North
HG00177	Finland	The 1000 Genomes Project Consortium, 2015; Fairley et al., 2020	North
HG00178	Finland	The 1000 Genomes Project Consortium, 2015; Fairley et al., 2020	North
HG00179	Finland	The 1000 Genomes Project Consortium, 2015; Fairley et al., 2020	North
HG00180	Finland	The 1000 Genomes Project Consortium, 2015; Fairley et al., 2020	North
HG00181	Finland	The 1000 Genomes Project Consortium, 2015; Fairley et al., 2020	North
HG00182	Finland	The 1000 Genomes Project Consortium, 2015; Fairley et al., 2020	North
HG00183	Finland	The 1000 Genomes Project Consortium, 2015; Fairley et al., 2020	North
HG00185	Finland	The 1000 Genomes Project Consortium, 2015; Fairley et al., 2020	North
HG00186	Finland	The 1000 Genomes Project Consortium, 2015; Fairley et al., 2020	North
HG00187	Finland	The 1000 Genomes Project Consortium, 2015; Fairley et al., 2020	North
HG00188	Finland	The 1000 Genomes Project Consortium, 2015; Fairley et al., 2020	North
HG00189	Finland	The 1000 Genomes Project Consortium, 2015; Fairley et al., 2020	North
HG00190	Finland	The 1000 Genomes Project Consortium, 2015; Fairley et al., 2020	North
HG00378	Finland	The 1000 Genomes Project Consortium, 2015; Fairley et al., 2020	North
HG00379	Finland	The 1000 Genomes Project Consortium, 2015; Fairley et al., 2020	North
HG00380	Finland	The 1000 Genomes Project Consortium, 2015; Fairley et al., 2020	North
HG00381	Finland	The 1000 Genomes Project Consortium, 2015; Fairley et al., 2020	North
HG00382	Finland	The 1000 Genomes Project Consortium, 2015; Fairley et al., 2020	North
HG00384	Finland	The 1000 Genomes Project Consortium, 2015; Fairley et al., 2020	North
HG00288	Finland	The 1000 Genomes Project Consortium, 2015; Fairley et al., 2020	North
HG00290	Finland	The 1000 Genomes Project Consortium, 2015; Fairley et al., 2020	North
HG00304	Finland	The 1000 Genomes Project Consortium, 2015; Fairley et al., 2020	North
HG00274	Finland	The 1000 Genomes Project Consortium, 2015; Fairley et al., 2020	North
HG00275	Finland	The 1000 Genomes Project Consortium, 2015; Fairley et al., 2020	North
HG00276	Finland	The 1000 Genomes Project Consortium, 2015; Fairley et al., 2020	North
HG00277	Finland	The 1000 Genomes Project Consortium, 2015; Fairley et al., 2020	North
HG00278	Finland	The 1000 Genomes Project Consortium, 2015; Fairley et al., 2020	North
HG00280	Finland	The 1000 Genomes Project Consortium, 2015; Fairley et al., 2020	North
HG00281	Finland	The 1000 Genomes Project Consortium, 2015; Fairley et al., 2020	North
HG00282	Finland	The 1000 Genomes Project Consortium, 2015; Fairley et al., 2020	North
HG00284	Finland	The 1000 Genomes Project Consortium, 2015; Fairley et al., 2020	North
HG00285	Finland	The 1000 Genomes Project Consortium, 2015; Fairley et al., 2020	North
HG00310	Finland	The 1000 Genomes Project Consortium, 2015; Fairley et al., 2020	North
HG00324	Finland	The 1000 Genomes Project Consortium, 2015; Fairley et al., 2020	North
HG00325	Finland	The 1000 Genomes Project Consortium, 2015; Fairley et al., 2020	North
HG00326	Finland	The 1000 Genomes Project Consortium, 2015; Fairley et al., 2020	North
HG00329	Finland	The 1000 Genomes Project Consortium, 2015; Fairley et al., 2020	North
HG00330	Finland	The 1000 Genomes Project Consortium, 2015; Fairley et al., 2020	North
HG00331	Finland	The 1000 Genomes Project Consortium, 2015; Fairley et al., 2020	North
HG00332	Finland	The 1000 Genomes Project Consortium, 2015; Fairley et al., 2020	North
HG00334	Finland	The 1000 Genomes Project Consortium, 2015; Fairley et al., 2020	North
HG00341	Finland	The 1000 Genomes Project Consortium, 2015; Fairley et al., 2020	North
HG00383	Finland	The 1000 Genomes Project Consortium, 2015; Fairley et al., 2020	North
HG00118	England/Scotland	The 1000 Genomes Project Consortium, 2015; Fairley et al., 2020	North
HG00119	England/Scotland	The 1000 Genomes Project Consortium, 2015; Fairley et al., 2020	North
HG00121	England/Scotland	The 1000 Genomes Project Consortium, 2015; Fairley et al., 2020	North
HG00122	England/Scotland	The 1000 Genomes Project Consortium, 2015; Fairley et al., 2020	North
HG00123	England/Scotland	The 1000 Genomes Project Consortium, 2015; Fairley et al., 2020	North
HG00125	England/Scotland	The 1000 Genomes Project Consortium, 2015; Fairley et al., 2020	North
HG00126	England/Scotland	The 1000 Genomes Project Consortium, 2015; Fairley et al., 2020	North
HG00159	England/Scotland	The 1000 Genomes Project Consortium, 2015; Fairley et al., 2020	North
HG00231	England/Scotland	The 1000 Genomes Project Consortium, 2015; Fairley et al., 2020	North
HG00232	England/Scotland	The 1000 Genomes Project Consortium, 2015; Fairley et al., 2020	North
HG00236	England/Scotland	The 1000 Genomes Project Consortium, 2015; Fairley et al., 2020	North
HG00237	England/Scotland	The 1000 Genomes Project Consortium, 2015; Fairley et al., 2020	North
HG00239	England/Scotland	The 1000 Genomes Project Consortium, 2015; Fairley et al., 2020	North
HG00242	England/Scotland	The 1000 Genomes Project Consortium, 2015; Fairley et al., 2020	North
HG00243	England/Scotland	The 1000 Genomes Project Consortium, 2015; Fairley et al., 2020	North
HG00244	England/Scotland	The 1000 Genomes Project Consortium, 2015; Fairley et al., 2020	North
HG00245	England/Scotland	The 1000 Genomes Project Consortium, 2015; Fairley et al., 2020	North
HG00252	England/Scotland	The 1000 Genomes Project Consortium, 2015; Fairley et al., 2020	North
HG00253	England/Scotland	The 1000 Genomes Project Consortium, 2015; Fairley et al., 2020	North
HG00254	England/Scotland	The 1000 Genomes Project Consortium, 2015; Fairley et al., 2020	North
HG00256	England/Scotland	The 1000 Genomes Project Consortium, 2015; Fairley et al., 2020	North
HG00257	England/Scotland	The 1000 Genomes Project Consortium, 2015; Fairley et al., 2020	North
HG00258	England/Scotland	The 1000 Genomes Project Consortium, 2015; Fairley et al., 2020	North
HG00259	England/Scotland	The 1000 Genomes Project Consortium, 2015; Fairley et al., 2020	North
HG00260	England/Scotland	The 1000 Genomes Project Consortium, 2015; Fairley et al., 2020	North
HG00261	England/Scotland	The 1000 Genomes Project Consortium, 2015; Fairley et al., 2020	North
HG00262	England/Scotland	The 1000 Genomes Project Consortium, 2015; Fairley et al., 2020	North
HG00263	England/Scotland	The 1000 Genomes Project Consortium, 2015; Fairley et al., 2020	North
HG00264	England/Scotland	The 1000 Genomes Project Consortium, 2015; Fairley et al., 2020	North
HG00265	England/Scotland	The 1000 Genomes Project Consortium, 2015; Fairley et al., 2020	North
HG00096	England/Scotland	The 1000 Genomes Project Consortium, 2015; Fairley et al., 2020	North
HG00097	England/Scotland	The 1000 Genomes Project Consortium, 2015; Fairley et al., 2020	North
HG00099	England/Scotland	The 1000 Genomes Project Consortium, 2015; Fairley et al., 2020	North
HG00100	England/Scotland	The 1000 Genomes Project Consortium, 2015; Fairley et al., 2020	North
HG00101	England/Scotland	The 1000 Genomes Project Consortium, 2015; Fairley et al., 2020	North
HG00102	England/Scotland	The 1000 Genomes Project Consortium, 2015; Fairley et al., 2020	North
HG00103	England/Scotland	The 1000 Genomes Project Consortium, 2015; Fairley et al., 2020	North
HG00105	England/Scotland	The 1000 Genomes Project Consortium, 2015; Fairley et al., 2020	North
HG00106	England/Scotland	The 1000 Genomes Project Consortium, 2015; Fairley et al., 2020	North
HG00107	England/Scotland	The 1000 Genomes Project Consortium, 2015; Fairley et al., 2020	North
HG00108	England/Scotland	The 1000 Genomes Project Consortium, 2015; Fairley et al., 2020	North
HG00109	England/Scotland	The 1000 Genomes Project Consortium, 2015; Fairley et al., 2020	North
HG00110	England/Scotland	The 1000 Genomes Project Consortium, 2015; Fairley et al., 2020	North
HG00111	England/Scotland	The 1000 Genomes Project Consortium, 2015; Fairley et al., 2020	North
HG00112	England/Scotland	The 1000 Genomes Project Consortium, 2015; Fairley et al., 2020	North
HG00113	England/Scotland	The 1000 Genomes Project Consortium, 2015; Fairley et al., 2020	North
HG00114	England/Scotland	The 1000 Genomes Project Consortium, 2015; Fairley et al., 2020	North
HG00115	England/Scotland	The 1000 Genomes Project Consortium, 2015; Fairley et al., 2020	North
HG00116	England/Scotland	The 1000 Genomes Project Consortium, 2015; Fairley et al., 2020	North
HG00117	England/Scotland	The 1000 Genomes Project Consortium, 2015; Fairley et al., 2020	North
HG00120	England/Scotland	The 1000 Genomes Project Consortium, 2015; Fairley et al., 2020	North
HG00127	England/Scotland	The 1000 Genomes Project Consortium, 2015; Fairley et al., 2020	North
HG00128	England/Scotland	The 1000 Genomes Project Consortium, 2015; Fairley et al., 2020	North
HG00129	England/Scotland	The 1000 Genomes Project Consortium, 2015; Fairley et al., 2020	North
HG00130	England/Scotland	The 1000 Genomes Project Consortium, 2015; Fairley et al., 2020	North
HG00131	England/Scotland	The 1000 Genomes Project Consortium, 2015; Fairley et al., 2020	North
HG00132	England/Scotland	The 1000 Genomes Project Consortium, 2015; Fairley et al., 2020	North
HG00133	England/Scotland	The 1000 Genomes Project Consortium, 2015; Fairley et al., 2020	North
HG00136	England/Scotland	The 1000 Genomes Project Consortium, 2015; Fairley et al., 2020	North
HG00137	England/Scotland	The 1000 Genomes Project Consortium, 2015; Fairley et al., 2020	North
HG00138	England/Scotland	The 1000 Genomes Project Consortium, 2015; Fairley et al., 2020	North
HG00139	England/Scotland	The 1000 Genomes Project Consortium, 2015; Fairley et al., 2020	North
HG00140	England/Scotland	The 1000 Genomes Project Consortium, 2015; Fairley et al., 2020	North
HG00141	England/Scotland	The 1000 Genomes Project Consortium, 2015; Fairley et al., 2020	North
HG00142	England/Scotland	The 1000 Genomes Project Consortium, 2015; Fairley et al., 2020	North
HG00143	England/Scotland	The 1000 Genomes Project Consortium, 2015; Fairley et al., 2020	North
HG00145	England/Scotland	The 1000 Genomes Project Consortium, 2015; Fairley et al., 2020	North
HG00146	England/Scotland	The 1000 Genomes Project Consortium, 2015; Fairley et al., 2020	North
HG00148	England/Scotland	The 1000 Genomes Project Consortium, 2015; Fairley et al., 2020	North
HG00149	England/Scotland	The 1000 Genomes Project Consortium, 2015; Fairley et al., 2020	North
HG00150	England/Scotland	The 1000 Genomes Project Consortium, 2015; Fairley et al., 2020	North
HG00151	England/Scotland	The 1000 Genomes Project Consortium, 2015; Fairley et al., 2020	North
HG00155	England/Scotland	The 1000 Genomes Project Consortium, 2015; Fairley et al., 2020	North
HG00157	England/Scotland	The 1000 Genomes Project Consortium, 2015; Fairley et al., 2020	North
HG00158	England/Scotland	The 1000 Genomes Project Consortium, 2015; Fairley et al., 2020	North
HG00160	England/Scotland	The 1000 Genomes Project Consortium, 2015; Fairley et al., 2020	North
HG00233	England/Scotland	The 1000 Genomes Project Consortium, 2015; Fairley et al., 2020	North
HG00234	England/Scotland	The 1000 Genomes Project Consortium, 2015; Fairley et al., 2020	North
HG00235	England/Scotland	The 1000 Genomes Project Consortium, 2015; Fairley et al., 2020	North
HG00238	England/Scotland	The 1000 Genomes Project Consortium, 2015; Fairley et al., 2020	North
HG00240	England/Scotland	The 1000 Genomes Project Consortium, 2015; Fairley et al., 2020	North
HG00255	England/Scotland	The 1000 Genomes Project Consortium, 2015; Fairley et al., 2020	North
HG02215	England/Scotland	The 1000 Genomes Project Consortium, 2015; Fairley et al., 2020	North
HG01334	England/Scotland	The 1000 Genomes Project Consortium, 2015; Fairley et al., 2020	North
HG00154	England/Scotland	The 1000 Genomes Project Consortium, 2015; Fairley et al., 2020	North
HG00246	England/Scotland	The 1000 Genomes Project Consortium, 2015; Fairley et al., 2020	North
HG00250	England/Scotland	The 1000 Genomes Project Consortium, 2015; Fairley et al., 2020	North
HG00251	England/Scotland	The 1000 Genomes Project Consortium, 2015; Fairley et al., 2020	North
HG01789	England/Scotland	The 1000 Genomes Project Consortium, 2015; Fairley et al., 2020	North
HG01790	England/Scotland	The 1000 Genomes Project Consortium, 2015; Fairley et al., 2020	North
HG01791	England/Scotland	The 1000 Genomes Project Consortium, 2015; Fairley et al., 2020	North
HG01783	Spain	The 1000 Genomes Project Consortium, 2015; Fairley et al., 2020	South
HG01784	Spain	The 1000 Genomes Project Consortium, 2015; Fairley et al., 2020	South
HG02221	Spain	The 1000 Genomes Project Consortium, 2015; Fairley et al., 2020	South
HG02220	Spain	The 1000 Genomes Project Consortium, 2015; Fairley et al., 2020	South
HG02236	Spain	The 1000 Genomes Project Consortium, 2015; Fairley et al., 2020	South
HG02235	Spain	The 1000 Genomes Project Consortium, 2015; Fairley et al., 2020	South
HG01699	Spain	The 1000 Genomes Project Consortium, 2015; Fairley et al., 2020	South
HG01697	Spain	The 1000 Genomes Project Consortium, 2015; Fairley et al., 2020	South
HG02224	Spain	The 1000 Genomes Project Consortium, 2015; Fairley et al., 2020	South
HG02223	Spain	The 1000 Genomes Project Consortium, 2015; Fairley et al., 2020	South
HG02231	Spain	The 1000 Genomes Project Consortium, 2015; Fairley et al., 2020	South
HG01500	Spain	The 1000 Genomes Project Consortium, 2015; Fairley et al., 2020	South
HG01501	Spain	The 1000 Genomes Project Consortium, 2015; Fairley et al., 2020	South
HG01503	Spain	The 1000 Genomes Project Consortium, 2015; Fairley et al., 2020	South
HG01504	Spain	The 1000 Genomes Project Consortium, 2015; Fairley et al., 2020	South
HG01506	Spain	The 1000 Genomes Project Consortium, 2015; Fairley et al., 2020	South
HG01507	Spain	The 1000 Genomes Project Consortium, 2015; Fairley et al., 2020	South
HG01509	Spain	The 1000 Genomes Project Consortium, 2015; Fairley et al., 2020	South
HG01510	Spain	The 1000 Genomes Project Consortium, 2015; Fairley et al., 2020	South
HG02230	Spain	The 1000 Genomes Project Consortium, 2015; Fairley et al., 2020	South
HG02238	Spain	The 1000 Genomes Project Consortium, 2015; Fairley et al., 2020	South
HG02239	Spain	The 1000 Genomes Project Consortium, 2015; Fairley et al., 2020	South
HG01512	Spain	The 1000 Genomes Project Consortium, 2015; Fairley et al., 2020	South
HG01513	Spain	The 1000 Genomes Project Consortium, 2015; Fairley et al., 2020	South
HG01515	Spain	The 1000 Genomes Project Consortium, 2015; Fairley et al., 2020	South
HG01516	Spain	The 1000 Genomes Project Consortium, 2015; Fairley et al., 2020	South
HG01518	Spain	The 1000 Genomes Project Consortium, 2015; Fairley et al., 2020	South
HG01519	Spain	The 1000 Genomes Project Consortium, 2015; Fairley et al., 2020	South
HG01521	Spain	The 1000 Genomes Project Consortium, 2015; Fairley et al., 2020	South
HG01522	Spain	The 1000 Genomes Project Consortium, 2015; Fairley et al., 2020	South
HG01524	Spain	The 1000 Genomes Project Consortium, 2015; Fairley et al., 2020	South
HG01525	Spain	The 1000 Genomes Project Consortium, 2015; Fairley et al., 2020	South
HG01527	Spain	The 1000 Genomes Project Consortium, 2015; Fairley et al., 2020	South
HG01528	Spain	The 1000 Genomes Project Consortium, 2015; Fairley et al., 2020	South
HG01530	Spain	The 1000 Genomes Project Consortium, 2015; Fairley et al., 2020	South
HG01531	Spain	The 1000 Genomes Project Consortium, 2015; Fairley et al., 2020	South
HG01536	Spain	The 1000 Genomes Project Consortium, 2015; Fairley et al., 2020	South
HG01537	Spain	The 1000 Genomes Project Consortium, 2015; Fairley et al., 2020	South
HG01602	Spain	The 1000 Genomes Project Consortium, 2015; Fairley et al., 2020	South
HG01603	Spain	The 1000 Genomes Project Consortium, 2015; Fairley et al., 2020	South
HG01605	Spain	The 1000 Genomes Project Consortium, 2015; Fairley et al., 2020	South
HG01606	Spain	The 1000 Genomes Project Consortium, 2015; Fairley et al., 2020	South
HG02233	Spain	The 1000 Genomes Project Consortium, 2015; Fairley et al., 2020	South
HG02232	Spain	The 1000 Genomes Project Consortium, 2015; Fairley et al., 2020	South
HG01607	Spain	The 1000 Genomes Project Consortium, 2015; Fairley et al., 2020	South
HG01608	Spain	The 1000 Genomes Project Consortium, 2015; Fairley et al., 2020	South
HG01610	Spain	The 1000 Genomes Project Consortium, 2015; Fairley et al., 2020	South
HG01612	Spain	The 1000 Genomes Project Consortium, 2015; Fairley et al., 2020	South
HG01613	Spain	The 1000 Genomes Project Consortium, 2015; Fairley et al., 2020	South
HG01615	Spain	The 1000 Genomes Project Consortium, 2015; Fairley et al., 2020	South
HG01617	Spain	The 1000 Genomes Project Consortium, 2015; Fairley et al., 2020	South
HG01618	Spain	The 1000 Genomes Project Consortium, 2015; Fairley et al., 2020	South
HG01619	Spain	The 1000 Genomes Project Consortium, 2015; Fairley et al., 2020	South
HG01620	Spain	The 1000 Genomes Project Consortium, 2015; Fairley et al., 2020	South
HG01623	Spain	The 1000 Genomes Project Consortium, 2015; Fairley et al., 2020	South
HG01624	Spain	The 1000 Genomes Project Consortium, 2015; Fairley et al., 2020	South
HG01625	Spain	The 1000 Genomes Project Consortium, 2015; Fairley et al., 2020	South
HG01626	Spain	The 1000 Genomes Project Consortium, 2015; Fairley et al., 2020	South
HG01628	Spain	The 1000 Genomes Project Consortium, 2015; Fairley et al., 2020	South
HG01630	Spain	The 1000 Genomes Project Consortium, 2015; Fairley et al., 2020	South
HG01631	Spain	The 1000 Genomes Project Consortium, 2015; Fairley et al., 2020	South
HG01632	Spain	The 1000 Genomes Project Consortium, 2015; Fairley et al., 2020	South
HG01668	Spain	The 1000 Genomes Project Consortium, 2015; Fairley et al., 2020	South
HG01669	Spain	The 1000 Genomes Project Consortium, 2015; Fairley et al., 2020	South
HG01670	Spain	The 1000 Genomes Project Consortium, 2015; Fairley et al., 2020	South
HG01672	Spain	The 1000 Genomes Project Consortium, 2015; Fairley et al., 2020	South
HG01673	Spain	The 1000 Genomes Project Consortium, 2015; Fairley et al., 2020	South
HG01675	Spain	The 1000 Genomes Project Consortium, 2015; Fairley et al., 2020	South
HG01676	Spain	The 1000 Genomes Project Consortium, 2015; Fairley et al., 2020	South
HG01678	Spain	The 1000 Genomes Project Consortium, 2015; Fairley et al., 2020	South
HG01679	Spain	The 1000 Genomes Project Consortium, 2015; Fairley et al., 2020	South
HG01680	Spain	The 1000 Genomes Project Consortium, 2015; Fairley et al., 2020	South
HG01682	Spain	The 1000 Genomes Project Consortium, 2015; Fairley et al., 2020	South
HG01684	Spain	The 1000 Genomes Project Consortium, 2015; Fairley et al., 2020	South
HG01685	Spain	The 1000 Genomes Project Consortium, 2015; Fairley et al., 2020	South
HG01686	Spain	The 1000 Genomes Project Consortium, 2015; Fairley et al., 2020	South
HG01700	Spain	The 1000 Genomes Project Consortium, 2015; Fairley et al., 2020	South
HG01702	Spain	The 1000 Genomes Project Consortium, 2015; Fairley et al., 2020	South
HG01704	Spain	The 1000 Genomes Project Consortium, 2015; Fairley et al., 2020	South
HG01705	Spain	The 1000 Genomes Project Consortium, 2015; Fairley et al., 2020	South
HG01707	Spain	The 1000 Genomes Project Consortium, 2015; Fairley et al., 2020	South
HG01708	Spain	The 1000 Genomes Project Consortium, 2015; Fairley et al., 2020	South
HG01765	Spain	The 1000 Genomes Project Consortium, 2015; Fairley et al., 2020	South
HG01766	Spain	The 1000 Genomes Project Consortium, 2015; Fairley et al., 2020	South
HG01694	Spain	The 1000 Genomes Project Consortium, 2015; Fairley et al., 2020	South
HG01695	Spain	The 1000 Genomes Project Consortium, 2015; Fairley et al., 2020	South
HG01709	Spain	The 1000 Genomes Project Consortium, 2015; Fairley et al., 2020	South
HG01710	Spain	The 1000 Genomes Project Consortium, 2015; Fairley et al., 2020	South
HG01747	Spain	The 1000 Genomes Project Consortium, 2015; Fairley et al., 2020	South
HG01746	Spain	The 1000 Genomes Project Consortium, 2015; Fairley et al., 2020	South
HG01756	Spain	The 1000 Genomes Project Consortium, 2015; Fairley et al., 2020	South
HG01757	Spain	The 1000 Genomes Project Consortium, 2015; Fairley et al., 2020	South
HG01761	Spain	The 1000 Genomes Project Consortium, 2015; Fairley et al., 2020	South
HG01762	Spain	The 1000 Genomes Project Consortium, 2015; Fairley et al., 2020	South
HG01771	Spain	The 1000 Genomes Project Consortium, 2015; Fairley et al., 2020	South
HG01770	Spain	The 1000 Genomes Project Consortium, 2015; Fairley et al., 2020	South
HG01767	Spain	The 1000 Genomes Project Consortium, 2015; Fairley et al., 2020	South
HG01768	Spain	The 1000 Genomes Project Consortium, 2015; Fairley et al., 2020	South
HG01785	Spain	The 1000 Genomes Project Consortium, 2015; Fairley et al., 2020	South
HG01786	Spain	The 1000 Genomes Project Consortium, 2015; Fairley et al., 2020	South
HG02219	Spain	The 1000 Genomes Project Consortium, 2015; Fairley et al., 2020	South
HG01775	Spain	The 1000 Genomes Project Consortium, 2015; Fairley et al., 2020	South
HG01773	Spain	The 1000 Genomes Project Consortium, 2015; Fairley et al., 2020	South
HG01777	Spain	The 1000 Genomes Project Consortium, 2015; Fairley et al., 2020	South
HG01776	Spain	The 1000 Genomes Project Consortium, 2015; Fairley et al., 2020	South
HG01781	Spain	The 1000 Genomes Project Consortium, 2015; Fairley et al., 2020	South
HG01779	Spain	The 1000 Genomes Project Consortium, 2015; Fairley et al., 2020	South
NA20752	Italy	The 1000 Genomes Project Consortium, 2015; Fairley et al., 2020	South
NA20753	Italy	The 1000 Genomes Project Consortium, 2015; Fairley et al., 2020	South
NA20754	Italy	The 1000 Genomes Project Consortium, 2015; Fairley et al., 2020	South
NA20755	Italy	The 1000 Genomes Project Consortium, 2015; Fairley et al., 2020	South
NA20756	Italy	The 1000 Genomes Project Consortium, 2015; Fairley et al., 2020	South
NA20757	Italy	The 1000 Genomes Project Consortium, 2015; Fairley et al., 2020	South
NA20758	Italy	The 1000 Genomes Project Consortium, 2015; Fairley et al., 2020	South
NA20759	Italy	The 1000 Genomes Project Consortium, 2015; Fairley et al., 2020	South
NA20760	Italy	The 1000 Genomes Project Consortium, 2015; Fairley et al., 2020	South
NA20761	Italy	The 1000 Genomes Project Consortium, 2015; Fairley et al., 2020	South
NA20762	Italy	The 1000 Genomes Project Consortium, 2015; Fairley et al., 2020	South
NA20763	Italy	The 1000 Genomes Project Consortium, 2015; Fairley et al., 2020	South
NA20764	Italy	The 1000 Genomes Project Consortium, 2015; Fairley et al., 2020	South
NA20765	Italy	The 1000 Genomes Project Consortium, 2015; Fairley et al., 2020	South
NA20766	Italy	The 1000 Genomes Project Consortium, 2015; Fairley et al., 2020	South
NA20767	Italy	The 1000 Genomes Project Consortium, 2015; Fairley et al., 2020	South
NA20768	Italy	The 1000 Genomes Project Consortium, 2015; Fairley et al., 2020	South
NA20769	Italy	The 1000 Genomes Project Consortium, 2015; Fairley et al., 2020	South
NA20770	Italy	The 1000 Genomes Project Consortium, 2015; Fairley et al., 2020	South
NA20771	Italy	The 1000 Genomes Project Consortium, 2015; Fairley et al., 2020	South
NA20772	Italy	The 1000 Genomes Project Consortium, 2015; Fairley et al., 2020	South
NA20773	Italy	The 1000 Genomes Project Consortium, 2015; Fairley et al., 2020	South
NA20774	Italy	The 1000 Genomes Project Consortium, 2015; Fairley et al., 2020	South
NA20775	Italy	The 1000 Genomes Project Consortium, 2015; Fairley et al., 2020	South
NA20778	Italy	The 1000 Genomes Project Consortium, 2015; Fairley et al., 2020	South
NA20783	Italy	The 1000 Genomes Project Consortium, 2015; Fairley et al., 2020	South
NA20785	Italy	The 1000 Genomes Project Consortium, 2015; Fairley et al., 2020	South
NA20786	Italy	The 1000 Genomes Project Consortium, 2015; Fairley et al., 2020	South
NA20787	Italy	The 1000 Genomes Project Consortium, 2015; Fairley et al., 2020	South
NA20790	Italy	The 1000 Genomes Project Consortium, 2015; Fairley et al., 2020	South
NA20792	Italy	The 1000 Genomes Project Consortium, 2015; Fairley et al., 2020	South
NA20795	Italy	The 1000 Genomes Project Consortium, 2015; Fairley et al., 2020	South
NA20796	Italy	The 1000 Genomes Project Consortium, 2015; Fairley et al., 2020	South
NA20797	Italy	The 1000 Genomes Project Consortium, 2015; Fairley et al., 2020	South
NA20798	Italy	The 1000 Genomes Project Consortium, 2015; Fairley et al., 2020	South
NA20799	Italy	The 1000 Genomes Project Consortium, 2015; Fairley et al., 2020	South
NA20800	Italy	The 1000 Genomes Project Consortium, 2015; Fairley et al., 2020	South
NA20801	Italy	The 1000 Genomes Project Consortium, 2015; Fairley et al., 2020	South
NA20802	Italy	The 1000 Genomes Project Consortium, 2015; Fairley et al., 2020	South
NA20803	Italy	The 1000 Genomes Project Consortium, 2015; Fairley et al., 2020	South
NA20804	Italy	The 1000 Genomes Project Consortium, 2015; Fairley et al., 2020	South
NA20805	Italy	The 1000 Genomes Project Consortium, 2015; Fairley et al., 2020	South
NA20806	Italy	The 1000 Genomes Project Consortium, 2015; Fairley et al., 2020	South
NA20807	Italy	The 1000 Genomes Project Consortium, 2015; Fairley et al., 2020	South
NA20808	Italy	The 1000 Genomes Project Consortium, 2015; Fairley et al., 2020	South
NA20809	Italy	The 1000 Genomes Project Consortium, 2015; Fairley et al., 2020	South
NA20810	Italy	The 1000 Genomes Project Consortium, 2015; Fairley et al., 2020	South
NA20811	Italy	The 1000 Genomes Project Consortium, 2015; Fairley et al., 2020	South
NA20812	Italy	The 1000 Genomes Project Consortium, 2015; Fairley et al., 2020	South
NA20813	Italy	The 1000 Genomes Project Consortium, 2015; Fairley et al., 2020	South
NA20814	Italy	The 1000 Genomes Project Consortium, 2015; Fairley et al., 2020	South
NA20815	Italy	The 1000 Genomes Project Consortium, 2015; Fairley et al., 2020	South
NA20818	Italy	The 1000 Genomes Project Consortium, 2015; Fairley et al., 2020	South
NA20819	Italy	The 1000 Genomes Project Consortium, 2015; Fairley et al., 2020	South
NA20821	Italy	The 1000 Genomes Project Consortium, 2015; Fairley et al., 2020	South
NA20822	Italy	The 1000 Genomes Project Consortium, 2015; Fairley et al., 2020	South
NA20826	Italy	The 1000 Genomes Project Consortium, 2015; Fairley et al., 2020	South
NA20827	Italy	The 1000 Genomes Project Consortium, 2015; Fairley et al., 2020	South
NA20828	Italy	The 1000 Genomes Project Consortium, 2015; Fairley et al., 2020	South
NA20832	Italy	The 1000 Genomes Project Consortium, 2015; Fairley et al., 2020	South
NA20502	Italy	The 1000 Genomes Project Consortium, 2015; Fairley et al., 2020	South
NA20503	Italy	The 1000 Genomes Project Consortium, 2015; Fairley et al., 2020	South
NA20504	Italy	The 1000 Genomes Project Consortium, 2015; Fairley et al., 2020	South
NA20505	Italy	The 1000 Genomes Project Consortium, 2015; Fairley et al., 2020	South
NA20506	Italy	The 1000 Genomes Project Consortium, 2015; Fairley et al., 2020	South
NA20507	Italy	The 1000 Genomes Project Consortium, 2015; Fairley et al., 2020	South
NA20508	Italy	The 1000 Genomes Project Consortium, 2015; Fairley et al., 2020	South
NA20509	Italy	The 1000 Genomes Project Consortium, 2015; Fairley et al., 2020	South
NA20510	Italy	The 1000 Genomes Project Consortium, 2015; Fairley et al., 2020	South
NA20511	Italy	The 1000 Genomes Project Consortium, 2015; Fairley et al., 2020	South
NA20512	Italy	The 1000 Genomes Project Consortium, 2015; Fairley et al., 2020	South
NA20513	Italy	The 1000 Genomes Project Consortium, 2015; Fairley et al., 2020	South
NA20514	Italy	The 1000 Genomes Project Consortium, 2015; Fairley et al., 2020	South
NA20515	Italy	The 1000 Genomes Project Consortium, 2015; Fairley et al., 2020	South
NA20516	Italy	The 1000 Genomes Project Consortium, 2015; Fairley et al., 2020	South
NA20517	Italy	The 1000 Genomes Project Consortium, 2015; Fairley et al., 2020	South
NA20518	Italy	The 1000 Genomes Project Consortium, 2015; Fairley et al., 2020	South
NA20519	Italy	The 1000 Genomes Project Consortium, 2015; Fairley et al., 2020	South
NA20520	Italy	The 1000 Genomes Project Consortium, 2015; Fairley et al., 2020	South
NA20521	Italy	The 1000 Genomes Project Consortium, 2015; Fairley et al., 2020	South
NA20522	Italy	The 1000 Genomes Project Consortium, 2015; Fairley et al., 2020	South
NA20524	Italy	The 1000 Genomes Project Consortium, 2015; Fairley et al., 2020	South
NA20525	Italy	The 1000 Genomes Project Consortium, 2015; Fairley et al., 2020	South
NA20527	Italy	The 1000 Genomes Project Consortium, 2015; Fairley et al., 2020	South
NA20528	Italy	The 1000 Genomes Project Consortium, 2015; Fairley et al., 2020	South
NA20529	Italy	The 1000 Genomes Project Consortium, 2015; Fairley et al., 2020	South
NA20530	Italy	The 1000 Genomes Project Consortium, 2015; Fairley et al., 2020	South
NA20531	Italy	The 1000 Genomes Project Consortium, 2015; Fairley et al., 2020	South
NA20532	Italy	The 1000 Genomes Project Consortium, 2015; Fairley et al., 2020	South
NA20533	Italy	The 1000 Genomes Project Consortium, 2015; Fairley et al., 2020	South
NA20534	Italy	The 1000 Genomes Project Consortium, 2015; Fairley et al., 2020	South
NA20535	Italy	The 1000 Genomes Project Consortium, 2015; Fairley et al., 2020	South
NA20536	Italy	The 1000 Genomes Project Consortium, 2015; Fairley et al., 2020	South
NA20538	Italy	The 1000 Genomes Project Consortium, 2015; Fairley et al., 2020	South
NA20539	Italy	The 1000 Genomes Project Consortium, 2015; Fairley et al., 2020	South
NA20540	Italy	The 1000 Genomes Project Consortium, 2015; Fairley et al., 2020	South
NA20541	Italy	The 1000 Genomes Project Consortium, 2015; Fairley et al., 2020	South
NA20542	Italy	The 1000 Genomes Project Consortium, 2015; Fairley et al., 2020	South
NA20543	Italy	The 1000 Genomes Project Consortium, 2015; Fairley et al., 2020	South
NA20544	Italy	The 1000 Genomes Project Consortium, 2015; Fairley et al., 2020	South
NA20581	Italy	The 1000 Genomes Project Consortium, 2015; Fairley et al., 2020	South
NA20582	Italy	The 1000 Genomes Project Consortium, 2015; Fairley et al., 2020	South
NA20585	Italy	The 1000 Genomes Project Consortium, 2015; Fairley et al., 2020	South
NA20586	Italy	The 1000 Genomes Project Consortium, 2015; Fairley et al., 2020	South
NA20587	Italy	The 1000 Genomes Project Consortium, 2015; Fairley et al., 2020	South
NA20588	Italy	The 1000 Genomes Project Consortium, 2015; Fairley et al., 2020	South
NA20589	Italy	The 1000 Genomes Project Consortium, 2015; Fairley et al., 2020	South
label-withheld	Poland	Candille et al., 2012	East
label-withheld	Poland	Candille et al., 2012	East
label-withheld	Poland	Candille et al., 2012	East
label-withheld	Italy	Candille et al., 2012	South
label-withheld	Italy	Candille et al., 2012	South
label-withheld	Italy	Candille et al., 2012	South
label-withheld	Italy	Candille et al., 2012	South
label-withheld	Italy	Candille et al., 2012	South
label-withheld	Ireland	Candille et al., 2012	North
label-withheld	Italy	Candille et al., 2012	South
label-withheld	Poland	Candille et al., 2012	East
label-withheld	Ireland	Candille et al., 2012	North
label-withheld	Ireland	Candille et al., 2012	North
label-withheld	Ireland	Candille et al., 2012	North
label-withheld	Ireland	Candille et al., 2012	North
label-withheld	Ireland	Candille et al., 2012	North
label-withheld	Ireland	Candille et al., 2012	North
label-withheld	Ireland	Candille et al., 2012	North
label-withheld	Ireland	Candille et al., 2012	North
label-withheld	Portugal	Candille et al., 2012	South
label-withheld	Italy	Candille et al., 2012	South
label-withheld	Italy	Candille et al., 2012	South
label-withheld	Ireland	Candille et al., 2012	North
label-withheld	Portugal	Candille et al., 2012	South
label-withheld	Portugal	Candille et al., 2012	South
label-withheld	Portugal	Candille et al., 2012	South
label-withheld	Portugal	Candille et al., 2012	South
label-withheld	Portugal	Candille et al., 2012	South
label-withheld	Poland	Candille et al., 2012	East
label-withheld	Italy	Candille et al., 2012	South
label-withheld	Poland	Candille et al., 2012	East
label-withheld	Italy	Candille et al., 2012	South
label-withheld	Italy	Candille et al., 2012	South
label-withheld	Italy	Candille et al., 2012	South
label-withheld	Italy	Candille et al., 2012	South
label-withheld	Italy	Candille et al., 2012	South
label-withheld	Poland	Candille et al., 2012	East
label-withheld	Poland	Candille et al., 2012	East
label-withheld	Portugal	Candille et al., 2012	South
label-withheld	Portugal	Candille et al., 2012	South
label-withheld	Ireland	Candille et al., 2012	North
label-withheld	Portugal	Candille et al., 2012	South
label-withheld	Ireland	Candille et al., 2012	North
label-withheld	Ireland	Candille et al., 2012	North
label-withheld	Ireland	Candille et al., 2012	North
label-withheld	Ireland	Candille et al., 2012	North
label-withheld	Ireland	Candille et al., 2012	North
label-withheld	Portugal	Candille et al., 2012	South
label-withheld	Portugal	Candille et al., 2012	South
label-withheld	Poland	Candille et al., 2012	East
label-withheld	Ireland	Candille et al., 2012	North
label-withheld	Italy	Candille et al., 2012	South
label-withheld	Ireland	Candille et al., 2012	North
label-withheld	Italy	Candille et al., 2012	South
label-withheld	Ireland	Candille et al., 2012	North
label-withheld	Portugal	Candille et al., 2012	South
label-withheld	Portugal	Candille et al., 2012	South
label-withheld	Poland	Candille et al., 2012	East
label-withheld	Poland	Candille et al., 2012	East
label-withheld	Italy	Candille et al., 2012	South
label-withheld	Ireland	Candille et al., 2012	North
label-withheld	Ireland	Candille et al., 2012	North
label-withheld	Poland	Candille et al., 2012	East
label-withheld	Ireland	Candille et al., 2012	North
label-withheld	Portugal	Candille et al., 2012	South
label-withheld	Portugal	Candille et al., 2012	South
label-withheld	Portugal	Candille et al., 2012	South
label-withheld	Poland	Candille et al., 2012	East
label-withheld	Poland	Candille et al., 2012	East
label-withheld	Poland	Candille et al., 2012	East
label-withheld	Poland	Candille et al., 2012	East
label-withheld	Ireland	Candille et al., 2012	North
label-withheld	Poland	Candille et al., 2012	East
label-withheld	Portugal	Candille et al., 2012	South
label-withheld	Poland	Candille et al., 2012	East
label-withheld	Italy	Candille et al., 2012	South
label-withheld	Italy	Candille et al., 2012	South
label-withheld	Italy	Candille et al., 2012	South
label-withheld	Italy	Candille et al., 2012	South
label-withheld	Italy	Candille et al., 2012	South
label-withheld	Italy	Candille et al., 2012	South
label-withheld	Italy	Candille et al., 2012	South
label-withheld	Italy	Candille et al., 2012	South
label-withheld	Poland	Candille et al., 2012	East
label-withheld	Ireland	Candille et al., 2012	North
label-withheld	Italy	Candille et al., 2012	South
label-withheld	Italy	Candille et al., 2012	South
label-withheld	Italy	Candille et al., 2012	South
label-withheld	Italy	Candille et al., 2012	South
label-withheld	Ireland	Candille et al., 2012	North
label-withheld	Ireland	Candille et al., 2012	North
label-withheld	Ireland	Candille et al., 2012	North
label-withheld	Ireland	Candille et al., 2012	North
label-withheld	Ireland	Candille et al., 2012	North
label-withheld	Poland	Candille et al., 2012	East
label-withheld	Ireland	Candille et al., 2012	North
label-withheld	Ireland	Candille et al., 2012	North
label-withheld	Ireland	Candille et al., 2012	North
label-withheld	Ireland	Candille et al., 2012	North
label-withheld	Ireland	Candille et al., 2012	North
label-withheld	Ireland	Candille et al., 2012	North
label-withheld	Ireland	Candille et al., 2012	North
label-withheld	Ireland	Candille et al., 2012	North
label-withheld	Ireland	Candille et al., 2012	North
label-withheld	Ireland	Candille et al., 2012	North
label-withheld	Portugal	Candille et al., 2012	South
label-withheld	Portugal	Candille et al., 2012	South
label-withheld	Portugal	Candille et al., 2012	South
label-withheld	Portugal	Candille et al., 2012	South
label-withheld	Portugal	Candille et al., 2012	South
label-withheld	Portugal	Candille et al., 2012	South
label-withheld	Portugal	Candille et al., 2012	South
label-withheld	Portugal	Candille et al., 2012	South
label-withheld	Italy	Candille et al., 2012	South
label-withheld	Portugal	Candille et al., 2012	South
label-withheld	Italy	Candille et al., 2012	South
label-withheld	Portugal	Candille et al., 2012	South
label-withheld	Portugal	Candille et al., 2012	South
label-withheld	Portugal	Candille et al., 2012	South
label-withheld	Portugal	Candille et al., 2012	South
label-withheld	Poland	Candille et al., 2012	East
label-withheld	Poland	Candille et al., 2012	East
label-withheld	Poland	Candille et al., 2012	East
label-withheld	Poland	Candille et al., 2012	East
label-withheld	Poland	Candille et al., 2012	East
label-withheld	Portugal	Candille et al., 2012	South
label-withheld	Poland	Candille et al., 2012	East
label-withheld	Portugal	Candille et al., 2012	South
label-withheld	Portugal	Candille et al., 2012	South
label-withheld	Portugal	Candille et al., 2012	South
label-withheld	Portugal	Candille et al., 2012	South
label-withheld	Portugal	Candille et al., 2012	South
label-withheld	Portugal	Candille et al., 2012	South
label-withheld	Portugal	Candille et al., 2012	South
label-withheld	Portugal	Candille et al., 2012	South
label-withheld	Italy	Candille et al., 2012	South
label-withheld	Poland	Candille et al., 2012	East
label-withheld	Italy	Candille et al., 2012	South
label-withheld	Poland	Candille et al., 2012	East
label-withheld	Poland	Candille et al., 2012	East
label-withheld	Poland	Candille et al., 2012	East
label-withheld	Poland	Candille et al., 2012	East
label-withheld	Poland	Candille et al., 2012	East
label-withheld	Ireland	Candille et al., 2012	North
label-withheld	Ireland	Candille et al., 2012	North
label-withheld	Ireland	Candille et al., 2012	North
label-withheld	Poland	Candille et al., 2012	East
label-withheld	Poland	Candille et al., 2012	East
label-withheld	Poland	Candille et al., 2012	East
label-withheld	Poland	Candille et al., 2012	East
label-withheld	Poland	Candille et al., 2012	East
label-withheld	Poland	Candille et al., 2012	East
label-withheld	Poland	Candille et al., 2012	East
label-withheld	Poland	Candille et al., 2012	East
label-withheld	Poland	Candille et al., 2012	East
label-withheld	Poland	Candille et al., 2012	East
label-withheld	Italy	Candille et al., 2012	South
label-withheld	Poland	Candille et al., 2012	East
label-withheld	Ireland	Candille et al., 2012	North
label-withheld	Poland	Candille et al., 2012	East
label-withheld	Italy	Candille et al., 2012	South
label-withheld	Italy	Candille et al., 2012	South
label-withheld	Italy	Candille et al., 2012	South
label-withheld	Italy	Candille et al., 2012	South
label-withheld	Italy	Candille et al., 2012	South
label-withheld	Italy	Candille et al., 2012	South
label-withheld	Italy	Candille et al., 2012	South
label-withheld	Poland	Candille et al., 2012	East
label-withheld	Portugal	Candille et al., 2012	South
label-withheld	Portugal	Candille et al., 2012	South
