# Supplementary material for: Exploring regional aspects of 3D facial variation within European individuals
Source: Sci Rep. 2023 Mar 6;13:3708. doi: 10.1038/s41598-023-30855-x (PMC9988837; doi:10.1038/s41598-023-30855-x)
Supplement: Supplementary file 3 — Supplementary Table S2. [file 41598_2023_30855_MOESM3_ESM.xlsx]

## Sheet: Sheet1
	ALL			NORTH			SOUTH			EAST			WEST
PC	No Corr	Pheno	Geno	No Corr	Pheno	Geno	No Corr	Pheno	Geno	No Corr	Pheno	Geno	No Corr	Pheno	Geno
1	0	1	1	0.293	0.286	0.257	0.001	0.001	0.098	0.176	0.169	0.203	0.205	0.201	0.489
2	0.003	1	1	0.998	0.998	0.996	0.415	0.418	0.519	0.182	0.181	0.383	0.089	0.092	0.199
3	0.204	1	1	0.349	0.359	0.412	0.667	0.664	0.805	0.553	0.553	0.939	0.111	0.118	0.186
4	0.444	0.415	1	0.263	0.258	0.573	0.552	0.555	0.828	0.416	0.414	0.717	0.02	0.022	0.169
5	0.56	0.569	0.589	0.247	0.256	0.269	0.157	0.15	0.169	0.324	0.33	0.307	0.326	0.316	0.314
6	0.488	0.547	0.488	0.095	0.092	0.099	0.08	0.081	0.075	0.413	0.411	0.411	0.518	0.532	0.548
7	0.64	0.608	0.624	0.098	0.105	0.101	0.014	0.016	0.011	0.186	0.192	0.195	0.565	0.557	0.557
8	0.409	0.399	0.41	0.912	0.917	0.922	0.689	0.681	0.685	0.69	0.687	0.648	0.951	0.952	0.965
9	0.064	0.065	0.063	0.438	0.432	0.429	0.053	0.051	0.047	0.037	0.038	0.031	0.386	0.393	0.417
10	0.838	0.813	0.842	0.558	0.558	0.565	0.242	0.241	0.213	0.859	0.868	0.811	0.027	0.025	0.017
11	0.234	0.255	0.222	0.499	0.494	0.522	0.038	0.034	0.037	0.438	0.419	0.397	0.52	0.522	0.598
12	0.453	0.454	0.434	0.414	0.408	0.413	0.107	0.114	0.122	0.116	0.119	0.11	0.011	0.011	0.003
13	0.128	0.148	0.145	0.234	0.225	0.233	0.832	0.825	0.796	0.167	0.16	0.169	0.061	0.064	0.041
14	0.412	0.409	0.414	0.512	0.537	0.554	0.441	0.447	0.41	0.058	0.054	0.065	0.806	0.804	0.56
15	0.489	0.512	0.516	0.906	0.901	0.899	0.22	0.218	0.215	0.062	0.06	0.067	0.258	0.251	0.285
16	0.1	0.109	0.099	0.594	0.592	0.565	0.615	0.614	0.557	0.27	0.279	0.233	0.134	0.134	0.152
17	0.32	0.285	0.265	0.351	0.353	0.35	0.181	0.19	0.211	0.073	0.073	0.06	0.011	0.012	0.017
18	0.001	0.002	0.003	0.547	0.554	0.571	0.206	0.21	0.215	0.002	0.003	0.002	0.064	0.055	0.024
19	0.892	0.899	0.897	0.928	0.934	0.939	0.346	0.344	0.345	0.08	0.078	0.058	0.958	0.96	0.952
20	0.882	0.89	0.888	0.575	0.567	0.57	0.412	0.401	0.405	0.964	0.965	0.954	0.77	0.776	0.702
