# Supplementary material for: Exploring regional aspects of 3D facial variation within European individuals
Source: Sci Rep. 2023 Mar 6;13:3708. doi: 10.1038/s41598-023-30855-x (PMC9988837; doi:10.1038/s41598-023-30855-x)
Supplement: Supplementary file 4 — Supplementary Table S3. [file 41598_2023_30855_MOESM4_ESM.xlsx]

## Sheet: Sheet1
	NORTH-EAST			SOUTH-EAST			EAST-WEST			NORTH-SOUTH			NORTH-WEST			SOUTH-WEST
PC	No Corr	Pheno	Geno	No Corr	Pheno	Geno	No Corr	Pheno	Geno	No Corr	Pheno	Geno	No Corr	Pheno	Geno	No Corr	Pheno	Geno
1	0.625	0.173	0.844	0.023	0.071	0.506	0.023	0.04	0.315	0	0.994	0.931	0.015	0.014	0.063	0	0.963	0.997
2	0.725	0.178	1	0.036	0.143	0.592	0.013	0.997	1	0.948	0.953	0.972	0.701	0.722	0.851	0.612	0.632	0.915
3	0.485	0.556	0.99	0.554	0.608	0.984	0.544	0.49	0.986	0.374	0.356	0.632	0.49	1	1	0.599	0.611	0.952
4	0.215	0.42	0.988	0.43	0.454	0.935	0.163	0.185	0.868	0.074	0.079	0.869	0.293	0.299	0.952	0.393	0.397	0.972
5	0.456	0.326	0.477	0.428	0.447	0.448	0.198	0.191	0.211	0.34	0.249	0.307	0.047	0.044	0.052	0.048	0.036	0.041
6	0.199	0.418	0.251	0.592	0.594	0.582	0.622	0.598	0.631	0.05	0.031	0.026	0.4	0.395	0.349	0.202	0.226	0.202
7	0.62	0.199	0.616	0.03	0.033	0.033	0.515	0.499	0.502	0.155	0.14	0.144	0.114	0.116	0.107	0.589	0.608	0.594
8	0.314	0.679	0.317	0.087	0.085	0.081	0.545	0.407	0.498	0.878	0.882	0.883	0.918	0.9	0.923	0.94	0.934	0.941
9	0.162	0.042	0.155	0.04	0.044	0.043	0.104	0.063	0.087	0.025	0.028	0.034	0.749	0.738	0.746	0.184	0.188	0.212
10	0.379	0.862	0.396	0.388	0.394	0.393	0.276	0.239	0.239	0.19	0.182	0.21	0.937	0.949	0.941	0.412	0.444	0.4
11	0.408	0.437	0.396	0.085	0.089	0.091	0.55	0.581	0.531	0.265	0.271	0.244	0.524	0.508	0.491	0.068	0.072	0.063
12	0.402	0.12	0.411	0.113	0.124	0.1	0.208	0.195	0.181	0.176	0.189	0.189	0.228	0.224	0.221	0.097	0.099	0.1
13	0.304	0.161	0.308	0.374	0.376	0.378	0.299	0.241	0.325	0.511	0.521	0.487	0.052	0.061	0.058	0.088	0.1	0.103
14	0.628	0.06	0.646	0.162	0.185	0.15	0.369	0.371	0.404	0.726	0.734	0.73	0.766	0.757	0.782	0.304	0.308	0.275
15	0.133	0.063	0.143	0.035	0.04	0.037	0.281	0.28	0.295	0.929	0.936	0.929	0.823	0.832	0.808	0.728	0.736	0.758
16	0.599	0.278	0.604	0.25	0.264	0.247	0.046	0.046	0.05	0.38	0.384	0.37	0.538	0.539	0.547	0.17	0.167	0.175
17	0.393	0.072	0.353	0.27	0.21	0.273	0.112	0.115	0.115	0.183	0.131	0.102	0.279	0.29	0.287	0.351	0.339	0.346
18	0.068	0.002	0.079	0.023	0.023	0.024	0.009	0.01	0.013	0.295	0.299	0.323	0.321	0.29	0.264	0.017	0.02	0.022
19	0.916	0.076	0.919	0.953	0.943	0.951	0.39	0.392	0.379	0.367	0.36	0.296	0.874	0.879	0.855	0.802	0.815	0.784
20	0.872	0.965	0.871	0.986	0.982	0.985	0.515	0.524	0.509	0.766	0.794	0.792	0.658	0.674	0.651	0.721	0.726	0.735
